# Supplementary material for: Planetary Health Diet Adherence and Medication Use in Older Adults with Chronic Kidney Disease: A Cross-Sectional Study
Source: Geriatrics (Basel). 2026 Feb 5;11(1):17. doi: 10.3390/geriatrics11010017 (PMC12921894; doi:10.3390/geriatrics11010017)
Supplement: Supplementary file 1 [file geriatrics-11-00017-s001.zip]

Archive with 1 entries (1 files):
- geriatrics-4107683-supplementary.pdf
